# Supplementary material for: The Use of Vitamins and Coenzyme Q10 for the Treatment of Vascular Occlusion Diseases Affecting the Retina
Source: Nutrients. 2020 Mar 9;12(3):723. doi: 10.3390/nu12030723 (PMC7146323; doi:10.3390/nu12030723)
Supplement: Supplementary file 1 [file nutrients-12-00723-s001.zip]

Archive with 1 entries (1 files):
- nutrients-713922-supplementary.xlsx
