# Supplementary material for: The Use of Vitamins and Coenzyme Q10 for the Treatment of Vascular Occlusion Diseases Affecting the Retina
Source: Nutrients. 2020 Mar 9;12(3):723. doi: 10.3390/nu12030723 (PMC7146323; doi:10.3390/nu12030723)
Supplement: Supplementary file 1 [file nutrients-12-00723-s001.zip › nutrients-713922-supplementary.xlsx]

## Sheet: Table S1
Table S1. Demographic data and clinical conditions																	ACTIVE INGREDIENTS
Label	Case number	Disease	Eye	Gender	Age at diagnosis	Current age	Age at CoQ10 treatment initiation	Eye diseases	Systemic diseases	Treatments (vitamins, supplements and CoQ10): DAILY TREATMENT (specific period indicated in bold)					Other treatments		Treatment	Active igredients and concentration (per tablet)		Eye Drops	Active igredients and concentration
1	NAION01	NAION (with secundary optic atrophy)	Left	Male	53	61	53	RPE alteration	None	Active Complex Q 10 gold (1 tablet at breakfast, all the months); Acfol (1 tablet at breakfast, in alternate month); Hidroxil B12,B6,B1 (1 tablet at breakfas, 1tablet at dinner, in alternate months); Visan (1 tablet at breakfast, in the resting months of Acfol and Hidroxil).					Azopt (in both eyes); Bemolan; Pantoprazol (systemic); Idaptan (1 tablet at lunch, 1 tablet at dinner, in alternate months);		Active complex® Q10 Gold	100 mg of CoQ10 and 25 mg of vitamin C		Tebarat	Eye dropx 0.5 mg/ml azelastin hydrochloride
2	NAION02	NAION	Left	Male	79	81	79	Cataracts	Stomach ulcer	Active complex Q10 gold (1 tablet at breakfast, all the months); Acfol (1 tablet at breakfast, in alternate months); Hidroxil B12,B6,B1 (3 tablets day, in at alternate months); Visan (1 tablet at lunch, in the resting months of Acfol and Hidroxil); Cebrolux 800 (1 envelope at lunch, in alternate months); Nurane (1 tablet at day, in alternate months).					Simbrinza (2 eye drops at day); Yellox (Left eye); A.a.s (100mg); Diamicron (30mg); Metformina almus efg (850 mg); Omeprazol labdrug (20 mg); Valsartan almus (320 mg).		Adiro 100 or 300	100 mg or 300 mg of acetylsalicylic acid		Optava	Artificial tear
3	NAION03	NAION (with homonymous hemianopsia)	Left	Male	55	58	55	None	None	Active complex Q10 gold (1 tablet at breakfast, all the months); Acfol (1 tablet at breakfast, in alternate months); Hidroxil B12,B6,B1 (1 tablet at breakfast,1 tabet at lunch and 1 tablet at dinner, in alternate months); Visan (1 tablet at lunch, in the resting months of Acfol and Hidroxil); Cebrolux 800 (1 envolpe at lunch during 3 months, and resting one month); Nurane (1 tablet at day, in alt…					Simbrinza (2 eye drops at day); Systemic: Adiro (100 m); atorvastatian abex (10 mg)		Hidroxil	Vitamins B1 (250 mg thiamin), B6 (250 mg pyridoxine) and B12 (500 μg cyanocobalamin)		Aquoral	Artificial tear
4	NAION04	NAION	Left	Female	49	50	49	None	None	Active Complex Q 10 gold (1 tablet at breakfast, all the months); Vissan (1 tablet at lunch during 1 month); Cebrolux 800 (1 envelope at lunch during 3 months, with one resting month); Nurane (1 tablet at day, in alternate months).					Both eyes: Pred forte (5 eye drops at day); Simbrinza (2 eye drops at day). Systemic: Edemox 0.5 (3 tablets at day), Boi-K-aspartico 0.5 (1 tablet, during one week). Previously treated with: Folic acid, Adiro, vitamin B.		Acfol	5 mg folic acid		Lucenfal	20 mg nicardipine
5	NAION05	NAION		Female	67	68	67	None	Arterial hypertension	Active complex Q10 gold (1 tablet at breakfast, all the months); Acfol (1 tablet at breakfast, in alternate months); Hidroxil B12,B6,B1 (1 tablet at breakfast, lunch and dinner, in alternate months); Visan (1 tablet at lunch ,in the resting months of Acfol and Hidroxil); Cebrolux 800 (1 envelope at lunch during 3 months, and one resting month); Nurane (1 tablet at day, in alternate months).					Simbrinza (2 eye drops at day); Yellox (Left eye). Previously treated with: Extren (40mg); Eutirox (125 mcg); Furosemida sala efg sol.		Visan	Trace elements (5 mg of zinc, 0.5 mg of copper, 27.5 μg of selenium and 1 mg of manganese), vitamins (200 μg of A, 40 mg of C, 6 mg of E, 0.55 mg of B1, 0.7 mg of B2, 8 mg of B3, 0.7 mg of B6, 1.25 μg of B12), 1.5 mg of lutein, 0.15 mg of zeaxanthin, 2.5 mg of glutathione, 25 mg of flavonoids and low levels of coenzyme Q10 (2.5 mg).		AZOPT	Eye drop 10 mg/ml brinzolamide
6	NAION06	NAION (with inferior hemianopsia)	Right	Male	55	60	55	Lens sclerosis (left eye). Central Leucoma (right eye).	None	Active complex Q10 gold (1 tablet at breakfast, all the months); Acfol (1 tablet at breakfast, in alternate months); Hidroxil B12,B6,B1 (1 tablet at breakfast, lunch and dinner, in alternate months); Visan (1 tablet at lunch, in the resting months of Acfol and Hidroxil); Cebrolux 800 (1 envelope at lunch during 3 months, and one resting month); Nurane (1 tablet at day, in alternate months).					Both Eyes: Simbrinza (2 eye drops at day); Edemox 0.5 (x3); Boi K aspartico 0.5 (x1). Right Eye: Pred forte (x5); Voltaren colirium.		Idaptan	20 mg Trimetazidina		Celestone	5.7 mg/mL betamethasone
7	NAION07	NAION	Right	Male	57	63	60	Lens sclerosis and pinguecula in both eyes	None	Active complex Q10 gold (1 tablet at breakfast, all the months); Acfol (1 tablet at breakfast, in alternate months); Hidroxil B12,B6,B1 (1 tablet at breakfast, lunch and dinner, in alternate months); Visan (1 tablet at lunch, in the resting months of Acfol and Hidroxil); Cebrolux 800 (1 envelope at lunch during 3 months, and one resting month); Nurane (1 tablet at day, in alternate months).					Simbrinza (2 eye drops at day); Tebarat; Optava fusion steril		Cebrolux800	163 mg choline, 20 mg vitamin C, 3.3 mg vitamin E, 0.264 mg vitamin A, 0.4 mg vitamin B6		Alphagan	Eye drops 2 mg/ml Brimonidine Tartrate
8	NAION08	NAION	Right	Male	58	59	58	Uveitis	None	Active complex Q10 gold (1 tablet at breakfast, all the months); Acfol (1 tablet at breakfast, in alternate months); Hidroxil B12,B6,B1 (1 tablet at breakfast, lunch and dinner, in alternate months); Visan (1 tablet at lunch, in the resting months of Acfol and Hidroxil); Cebrolux 800 (1 envelope at lunch during 3 months, and one resting month); Nurane (1 tablet at day, in alternate months).					Simbrinza (2 eye drops at day)		Nurane	236 mg magnesium citrate, 54 mg Ginkgo biloba extract		Biline	Eye drops 0.5 mg/mL Levocabastina
9	NAION09	NAION	Right	Female	63	73	69	Alteration of RPE (right eye). Cataracts (both eyes).	Hypercholesterolemia	From 2009 to 2014: Acfol (1 tablet at breakfast, in alternate months), Hidroxil B1,B2,B6 (1 tablet at breakfast, lunch and dinner, in alternate months); Visan (1 tablet at lunch, in the resting months of Acfol and Hidroxil).	From 2014 to 2015: Acfol (1 tablet at breakfast, in alternate months); Hidroxil B1,B2,B6 (1 tablet at breakfast, lunch and dinner, in alternate months); Cebrolux 800 (1 envelope at lunch during 3 months, and one resting month).	From 2015 to date: Active complex Q10 gold (1 tablet at breakfast, all the months); Hidroxil B12,B6,B1 (1 tablet at breakfast, lunch and dinner, in alternate months); Visan (1 tablet at lunch, in the resting months of Acfol and Hidroxil); Cebrolux 800 (1 envelope at lunch while taking Hidroxil and Acfol).			2009-2014: Aquoral, Boi-K, Edemox,Lucenfal. Right Eye: Azopt, Celestone, Voltaren; Systemic: Colpotrofin, Dacortin, Fisiogen, Hidroxil, Idaptan, Mensulain 50, Omeoprazol 20, Paroxetina, Placinoral, Vandral 75. 2014- to date: Aquoral, Boi-K, Edemox, Lucenfal, Right Eye: Azopt, Celestone, Voltaren; Systemic: Colpotrofin, Dacortin, Fisiogen, Idaptan, Mensulain 50, Omeoprazol 20, Paroxetina, Placinor…		Edemox	250 mg Acetazolamide		MAXIDEX	Eye drops 1 mg/ml Dexamethasone
10	NAION10	NAION	Left	Male	51	59	51	None	Hepatitis A	From 2011 to 2013: Active complex Q10 gold (1 tablet at breakfast, all the months); Acfol (1 tablet at breakfast, alternate months); Hidroxil B12,B6,B1 (1 tablet at breakfast, lunch and dinner, in alternate months); Visan (1 tablet at lunch, in the resting months of Acfol and Hidroxil).	2013 to 2016: Active complex Q10 gold (1 tablet at breakfast, all the months); Hidroxil B12,B6,B1 (1 tablet at breakfast, lunch and dinner, in alternate months); Visan (1 tablet at lunch, in the resting months of Acfol and Hidroxil); Cebrolux 800 (1 envelope at lunch during 3 months, and one resting month).	2018 to date: Active complex Q10 gold (1 tablet at breakfast, all the months; Hidroxil B12,B6,B1 (1 tablet at breakfast, lunch and dinner, in alternate months); Visan (1 tablet at lunch, in the resting months of Acfol and Hidroxil); Cebrolux 800 (1 envelope at lunch during 3 months, and one resting month; Nutrof (1 tablet at day).			2011-2013: Azopt. 2016-2018: Azopt, Simbrinza. 2018 to date:Azopt, Alphagan		Boi-K aspartico	2502 mg potassium hydrogen carbonate, 500 mg ascorbic acid, 350 mg aspartic acid		IOPIMAX	Eye drops 5 mg/ml Apraclonidine hydrochloride
11	NAION11	NAION	Left	Female	61	62	61	None	Arterial hypertension	Active complex Q10 gold (1 tablet at breakfast all the months); Acfol (1 tablet at breakfast, in alternate months); Hidroxil B12,B6,B1 (1 tablet at breakfast, lunch and dinner, in alternate months); Visan (1 tablet at lunch, in the resting months of Acfol and Hidroxil); Cebrolux 800 (1 envelope at lunch during 3 months and one resting month); Nurane (1 tablet at day, in alternate months).					Simbrinza (2 eye drops at day); Yellox (Left eye)		Nutrof	140 mg docosahexaenoic, 12 mg vitamin E (Tocopherol), 80 mg Vitamin C, 1.1 mg Vitamin B1 (Thiamine), 1.4 mg Vitamin B2 (Riboflavin), 16 mg Vitamin B3 (Niacin), 1.4 mg Vitamin B6 (Pyridoxine), 200 μg Vitamin B9 (Folic acid), 2.5 μg Vitamin B12 (Cyanocobalamide), 1 mg copper, 7.5 mg Zinc, 2mg Manganese, 2.5 μg Selenium.		TOBREX	Eye dropx 3 mg/ml Tobramycin
12	NAION12	NAION	Left	Male	58	62	58	Optic nerve atrophy (left eye). Partial optic nerve atrophy and RPE alteration (right eye).	Arterial hypertension, dyslipidemia, appendectomy, vegetations, stroke (58 years old), sleep apnea.	From 2015 to date: Active complex Q10 gold (1 tablet at breakfast all the months); Acfol (1 tablet at breakfast, in alternate months); Hidroxil B12,B6,B1 (1 tablet at breakfast, lunch and dinner, in alternate months); Visan (1 tablet at lunch, in the resting months of Acfol and Hidroxil); Cebrolux 800 (1 envelope at lunch during 3 months and one resting month); Nurane (1 tablet at day, in alterna…					Alphagan (x2); Yellox (Left eye)		DAFLON	500 mg Purified and micronized flavonoic fraction		Zaditen	0.25 mg/mL ketotifen eye drops
13	NAION13	NAION	Left	Female	68	72	68	None	None	Active complex Q10 gold (1 tablet at breakfast, all the months); Acfol (1 tablet at breakfast, in alternate months); Hidroxil B12,B6,B1 (1 tablet at breakfast, lunch and dinner, in alternate months); Visan (1 tablet at lunch, in the resting months of Acfol and Hidroxil); Cebrolux 800 (1 envelope at lunch during 3 months and one resting month); Nurane (1 tablet at day, in alternate months).					Simbrinza (x2); Yellox (Left eye)		Enalapril Sandoz	20 mg Enalapril maleate		Simbrinza	Eye drops10 mg /mL brinzolamide, 2 mg/mL brimonidine tartrate
14	NAION14	NAION	Right	Male	68	70	68	Cataracts	None	Active complex Q10 gold (1 tablet at breakfast, all the months); Acfol (1 tablet at breakfast, in alternate months); Hidroxil B12,B6,B1 (1 tablet at breakfast, lunch and dinner, in alternate months); Visan (1 tablet at lunch, in the resting months of Acfol and Hidroxil); Cebrolux 800 (1 envelope at lunch during 3 months and one resting month); Nurane (1 tablet at day, in alternate months).					Simbrinza (2 eye drops at day)		Memantine Tarbis	10 mg Memantine hydrochloride		Yellox	Eye drops 0.9 mg/mL Bromfenac Sodium
15	NAION15	NAION	Right	Female	58	66	58	None	None	From 2011 to 2013: Hidroxil B12,B6,B1(1 tablet at breakfast, lunch and dinner, in alternate months) ; Acfol (1 tablet at breakfast, in alternate months); Visan (1 tablet at lunch, in the resting month of Acfol and Hidroxil); Active Complex Q 10 gold (1 tablet at breakfast, in the resting month of Acfol and Hidroxil).	From 2013 to 2015: Active complex Q10 gold (1 tablet at breakfast, all the months);Acfol (1 tablet at breakfast, in alternate months); Hidroxil B12,B6,B1 (1 tablet at breakfast, lunch and dinner, in alternate months); Visan (1 tablet at lunch, in the resting months of Acfol and Hidroxil); Cebrolux 800 (1 envelope at lunch during 3 months, and one resting month).	From 2015 to date: Active complex Q10 gold (1 tablet at breakfast, all the months);Acfol (1 tablet at breakfast, in alternate months); Hidroxil B12,B6,B1 (1 tablet at breakfast, lunch and dinner, in alternave months); Visan (1 tablet at lunch, in the resting months of Acfol and Hidroxil); Cebrolux 800 (1 envelope at lunch during 3 months, and one resting month); Nurane (1 tablet at day, in altern…			Bilina (x2), Theloz, Hyabak.					Pred Forte	Eye drops 10 mg/mL Prednisolone acetate
16	NAION16	NAION	Left	Female	62	63	63	None	None	Active complex Q10 gold (1 tablet at breakfast, all the months); Acfol (1 tablet at breakfast, in alternate months); Hidroxil B12,B6,B1 (1 tablet at breakfast, lunch and dinner, in alternate months); Visan (1 tablet at lunch, in the resting months of Acfol and Hidroxil); Cebrolux 800 (1 envelope at lunch during 3 months, and one resting month); Nurane (1 tablet at day, in alternate months).					Both Eyes: Edemox, Boikaspartico, Left eye: voltaren, maxidex
17	NAION17	NAION	Left	Female	70	72	70	None	None	Active complex Q10 gold (1 tablet at breakfast, all the months); Acfol (1 tablet at breakfast, in alternate months); Hidroxil B12,B6,B1 (1 tablet at breakfast, lunch and dinner, in alternate months); Visan (1 tablet at lunch, in the resting months of Acfol and Hidroxil); Cebrolux 800 (1 envelope at lunch during 3 months, and one resting month); Nurane (1 tablet at day, in alternate months).					Left Eye: Edemox, Boikaspartico during 2 months
18	NAION18	NAION	Right	Male	61	71	63	None	Hypercholesterolemia	From 2011 to 2014: Hydroxil B12,B6,B1 (1 tablet at lunch and 1 tablet at dinner, in alternate months); Acfol (1 tablet at breakfast, in alternate months); Visan (1 tablet at lunch, in the resting months of Acfol and Hidroxil).	From 214 to 2016: Active complex Q10 gold (1 tablet at breakfast, in alternate months); Hydroxil B12,B6,B1 (1 tablet at lunch and 1 tablet at dinner, in alternate months); Acfol (1 tablet at breakfast, in alternate months); Visan (1 tablet at lunch, in the resting months of Acfol and Hidroxil).	From 2016 to date: Active complex Q10 gold (1 tablet at breakfast, all the months); Acfol (1 tablet at breakfast, in alternate months); Hidroxil B12,B6,B1 (1 tablet at breakfast, lunch and dinner, in alternate months); Visan (1 tablet at lunch, in the resting months of Acfol and Hidroxil); Cebrolux 800 (1 envelope at lunch during 3 months, and one resting month); Nurane (1 tablet at day, in alter…			2011-2014: Idaptan (1 tablet at launch and 1 table at dinner, each in alternate months)
19	Stroke01	Inferior homonymous Hemianopia following stroke	Homonymous (both eyes)	Female	27	65	62	Lens sclerosis	Cerebrovascular stroke following the post partum	From 2009 to 2012: Visan (1 tablet at lunch, in alternate months).	From 2012 to 2014: Visan (1 tablet at lunch, in alternate months); Lucenfal (1 tablet at lunch).	From 2014 to 2016: Visan (1 tablet at lunch, in alternate months); Cebrolux 800 (1 envelope in the resting month of Visan).	From 2016 to date: Active complex Q10 gold (1 tablet at breakfast all the months), Acfol (1 tablet at breakfast, in alternate months); Hidroxil B12,B6,B1 (1 tablet at breakfast, lunch and dinner, in alternate months); Visan (1 tablet at lunch, in the resting months of Acfol and Hidroxil); Cebrolux 800 (1 envelope at lunch in alternate months); Nurane (1 tablet at day, in alternate months).		Systemic: Condrosulf (occasionally); From 2009 in Both Eyes: Combigan, Cosopt, Xalatan; From 2014: Optava fusion steril (both eyes), xalatan (x1). 2016-2018: Simbrinza (x2),Enalapril 20 (x1), Daflon (x1). 2018 t0 date: Adiro 100; Daflon (x1); Enalapril 20 (x1); Omeprazol.
20	Stroke02	Left homonymous Hemianopia following right retrochiasmal lesion	Homonymous (both eyes)	Male	unknown	61	60	None	None	From March 2018 to date: Active complex Q10 gold (1 tablet at breakfast, all the months); Acfol 5 mg (1 tablet at breakfast, in alternate months); Hidroxil B12,B6,B1 (1 tablet at breakfast, lunch and dinner, in alternate months).					Sintrom
21	Stroke03	Right Superior homonymous Hemianopia following lef inferior retrochiasmal lesion	Homonymous (both eyes)	Female	61	63	62	Lens sclerosis, nasal pinguecula, cataracts	None	From March 2018 to date: Active complex Q10 gold (1 tablet at breakfast, all the months); Acfol (1 tablet at breakfast, in alternate months); Hidroxil B12,B6,B1 (1 tablet at breakfast, lunch and dinner, in alternate months); Visan (1 tablet at lunch, in the resting months of Acfol and Hidroxil); Cebrolux 800 (1 envelope at lunch during 3 months, and one resting month); Nurane (1 tablet at day, in…					2016-2018: Adiro, antiepilepticos, lorazepam, plavix. 2018 to date: Simbrinza (x2); Pred Forte (x3); lopimax (x3).
22	Stroke04	Right Hemianopia (unknown origin)	Right Eye	Female	17	19	17	RPE alteration, myopia	None	Active complex Q10 gold (1 tablet at breakfast, all the months); Acfol (1 tablet at breakfast, in alternate months); Hidroxil B12,B6,B1 (1 tablet at breakfast, lunch and dinner, in alternate months); Visan (1 tablet at lunch, in the resting months of Acfol and Hidroxil); Cebrolux 800 (1 envelope at lunch during 3 months, and one resting month); Nurane (1 tablet at day, in alternate months).					Growth hormones (2012-2015); Simbrinza (2 eye drops at day)
23	Stroke05	Right inferior homonymous quadrantanopia (left superior retrochiasmal lesion)	Homonymous (both eyes)	Male	51	54	52	None	Arterial hypertension	Active complex Q10 gold (1 tablet at breakfast, all the months); Acfol (1 tablet at breakfast, in alternate months); Hidroxil B12,B6,B1 (1 tablet at breakfast, lunch and dinner, in alternate months); Visan (1 tablet at lunch, in the resting months of Acfol and Hidroxil); Cebrolux 800 (1 envelope at lunch during 3 months, and one resting month); Nurane (1 tablet at day, in alternate months).					Adalat 60, Enalapril, Flixotide, Simbrinza (x2)
24	Stroke06	Right homonymous incomplete hemianopia (left occipital lobe stroke)	Homonymous (both eyes)	Male	64	66	64	Cataract	Arterial hypertension, depression, duodenal ulcer	From February 2017 to June 2018: Active complex Q10 gold (1 tablet at breakfast, all the months); Acfol (1 tablet at breakfast, in alternate months); Hidroxil B12,B6,B1 (1 tablet at breakfast, lunch and dinner, in alternate months); Visan (1 tablet at lunch, in the resting months of Acfol and Hidroxil); Cebrolux 800 (1 envelope at lunch during 3 months, and one resting month); Nurane (1 tablet at…		From June 2018 to date: Active complex Q10 gold (1 tablet at breakfast, all the months); Visan (1 tablet at lunch,all the months); Cebrolux 800 (1 envelope at lunch during 3 months, and one resting month); Nurane (1 tablet at day, in alternate months).			Simbrinza. From January-February 2017: Adiro 100 mg; Amlodipino aurovitas 10 mg; atozet 20 mg Candesartan almus; Condrosulf 400 mg; Diliban 650 mg; Duna 10 mg; Esotmil 30mg; paroxetina almus 20 mg.
25	Stroke07	Stroke (cerebrovascular ictus) with peripherical alteration	Homonymous (both eyes)	Male	77	79	77	AMD, cataract	None	From May 2017 to May 2018: Nutrof (1 tablet at day).		From May 2018 to date: Active complex Q10 gold (1 tablet at breakfast, all the months); Nutrof omega (1tablet at lunch, in alternate months); Hidroxil B12,B6,B1 (1 tablet at breakfast, lunch and dinner, in alternate months); Acfol (1 tablet in the resting month of Nutrof, and with Hidroxil).			Alopurinol, Bicalutamida, Diliban, Eligard, Enalapril, Lormetazepam, Pantecta, Rexer 15, Simtron
26	Stroke08	Left inferior homonymous quadrantanopia (righ superior retrochiasmal lesion)	Homonymous (both eyes)	Male	65	77	75	Cataracts	Arterial hypertension, myocardial infarction	From 2010 to 2017: Nutrof (1 tablet at day)	From March 2017 to November 2017: Active complex Q10 gold (1 tablet at breakfast, all the months); Acfol (1 tablet at breakfast, in alternate months); Hidroxil B12,B6,B1 (1 tablet at breakfast, lunch and dinner, in alternate months); Visan (1 tablet at lunch in the resting months of Acfol and Hidroxil); Cebrolux 800 (1 envelope at lunch during 3 months and one resting month); Nurane (1 tablet at …		From November 2017 to date: Active complex Q10 gold (1 tablet at breakfast, all the months); Nutrof (1 tablet at day); Nurante (1 tablet at day, in alternate months).		2009: Idaptan and Visan both eyes; Adiro 100(x1); Astudal; Clopidrogrel; Daonil; Exetrol 10; Melformina 850; Minitran; Omeprazol; Plavix; Renitec; Zocor 50. 2017 to date: Simbrinza: Idaptan and Visan both eyes; Adiro 100(x1); Astudal; Clopidrogrel; Daonil; Exetrol 10; Melformina 850; Minitran; Omeprazol; Plavix; Renitec; Zocor 5
27	Stroke09	Right homonymous hemianopia (left retrochiasmal lesion)	Homonymous (both eyes)	Female	76	78	77	Cataracts	Arterial hypertension, hypercholesterolemia, diabetes type II, pacemarker	Active complex Q10 gold (1 tablet at breakfast, all the months); Acfol (1 tablet at breakfast, in alternate months); Hidroxil B12,B6,B1 (1 tablet at breakfast, lunch and dinner, in alternate months); Visan (1 tablet at lunch, in the resting months of Acfol and Hidroxil); Cebrolux 800 (1 envelope at lunch during 3 months, and one resting month); Nurane (1 tablet at day, in alternate months).					February 2018-June 2018: Simbrinza (x2); Optava fusion esteril 10 mL (till demand); June 2018 to date: Azopt (x2), Hylodual(x); Optava fusion esteril 10 mL (till demand).Systemic: Adiro 300mg, Eutirox 150 mcg, Hidroferol 0.266 mg, Lorazepam desgen 5 mg, Pantoprazol bexal 20 mg, Paracetamol 1g, Simvastatina mabo-farma 40 mg, Valsartan alter 160 mg.
28	Stroke10	Left homonymous hemianopia (right retrochiasmal lesion)	Homonymous (both eyes)	Male	69	72	71	Cataract (right eye), pinguecula (left eye)	None	Active complex Q10 gold (1 tablet at breakfast, all the months); Acfol (1 tablet at breakfast, in alternate months); Hidroxil B12,B6,B1 (1 tablet at breakfast, lunch and dinner, in alternate months); Visan (1 tablet at lunch, in the resting months of Acfol and Hidroxil); Cebrolux 800 (1 envelope at lunch during 3 months, and one resting month); Nurane (1 tablet at day, in alternate months).					Artovastatina normon 80 mg, Copalia 10 mg, Flixonase susp nasal 50 mcg, Furosemida apotex 40 mg, Omeprazol 20 mg, Sintrom 4mg, Symbicort forte turbuhaler. Simbrinza (x2), Optava fusion esteril, Tobrex.
29	RAO01	CRAO	Right	Female	58	60	58	Anterior uveitis (right eye)	Arterial hypertension, dyslipemia, Lupus erythematosus, congestive heart failure, hypercholesterolemia, atrial fibrillation, dissociated cholestasis, hiertransaminasemia.	From October 2017 to date: Active complex Q10 gold (1 tablet at breakfast, all the months); Acfol (1 tablet at breakfast, in alternate months); Hidroxil B12,B6,B1 (1 tablet at breakfast, lunch and dinner, in alternate months); Visan (1 tablet at lunch, in the resting months of Acfol and Hidroxil); Cebrolux 800 (1 envelope at lunch during 3 months, and one resting month); Nurane (1 tablet at day, …					Systemic: Sintrom 4 mg, Aldactone 50, Ditiazem retard 120, Ideos unidia 100 mg, Meltformina, Omeprazol 20, Prednisona 2.5 (x1), Ristaben 100, Simvastatina 20, Vimpat 50.In both eyes: Simbrinza (x2) (interrumpted in Decemberr 2017): Edemox (x3), Boi K aspartico (x1), Pred Forte (x5), Voltaren (x5), Yellox (till Deccember 2018).
30	RAO02	CRAO	Right	Male	71	72	71	Lens sclerosis	Arterial hypertension, hypercholesterolemia, arrhythmia, heart failure.	From OCtober 2018 to date: Active complex Q10 gold (1 tablet at breakfast, all the months); Acfol (1 tablet at breakfast, in alternate months); Hidroxil B12,B6,B1 (1 tablet at breakfast, lunch and dinner, in alternate months); Visan (1 tablet at lunch, in the resting months of Acfol and Hidroxil); Cebrolux 800 (1 envelope at lunch during 3 months, and one resting month); Nurane (1 tablet at day, …					Right Eye: Edemox (right eye); Boi K aspartico (x1); Pred forte (x5); Voltaren (x5). Both Eyes: Memantina (x1). Systemic: Aduri 100, Apisaban, Capenon, Carduran, Coropres, Pantok, Seguril
31	RAO03	RAO (temporal inferior with nasal superior quadrantanopia)	Left	Male	47	48	47	None	Hyperuricemia.	Active complex Q10 gold (1 tablet at breakfast, all the months); Acfol (1 tablet at breakfast, in alternate months); Hidroxil B12,B6,B1 (1 tablet at breakfast, lunch and dinner, in alternate months); Visan (1 tablet at lunch, in the resting months of Acfol and Hidroxil); Cebrolux 800 (1 envelope at lunch during 3 months, and one resting month); Nurane (1 tablet at day, in alternate months).					Systemic: Aerius, Nanonex, Zyloric. 2016-2017: Edemox (x3), Boi K aspartico (x1), Pred Forte (x5, 1 month), Voltaren (x5, 1 month). 2017 to date: Zaditen. Left Eye: Alphagan (x3), Exocin (x3), Timofol (x2).
32	RAO04	RAO (temporal inferior with optic nerve atrophy)	Left	Male	61	64	62	Cataracts	Hypercholesterolemia, arrhythmias, varicose veins, diabetes.	From November 2017 to date: Active complex Q10 gold (1 tablet at breakfast, all the months); Acfol (1 tablet at breakfast, in alternate months); Hidroxil B12,B6,B1 (1 tablet at breakfast, lunch and dinner, in alternate months); Visan (1 tablet at lunch, in the resting months of Acfol and Hidroxil); Cebrolux 800 (1 envelope at lunch during 3 months, and one resting month); Nurane (1 tablet at day,…					From June 2016 to November 2017: Monoprost 50mcg/mL in both eyes; Adiro 100 mg; Atorvastatina abex 80mg; Metformina 850 mg; Omeprazol 40 mg. Simbrinza (x2) from November 2017 to date.
33	RAO05	RAO (temporal inferior with superior hemianopsia)	Right	Male	81	83	81	Cataracts	Arterial hypertension, liver tumour.	From Nomvember 2017 to January 2018: Active complex Q10 gold (1 tablet at breakfast, all the months); Acfol (1 tablet at breakfast, in alternate months); Hidroxil B12,B6,B1 (1 tablet at breakfast, lunch and dinner, in alternate months); Visan (1 tablet at lunch, in the resting months of Acfol and Hidroxil.)		From January 2018 to date: Active complex Q10 gold (1 tablet at breakfast, all the months); Nutrof (1 tablet at lunch in alternate months); Acfol (1 tablet at breakfast, when resting Nutrof alternate months);			Amlodipino stada 10 mg, Dafiro hct. November 2017 - January 2018: Azopt (x2); Yellox (x2 in the right eye). June 2018-August 2018: Pred forte (x5) and Voltaren (x5).
34	RAO06	RAO (temporal superior)	Right	Female	72	74	73	Cataracts	Arterial Hypertension, osteoporosis, osteoarthritis, obesity.	From Sept 2018 to date: Active complex Q10 gold (1 tablet at breakfast, all the months); Acfol (1 tablet at breakfast, in alternate months); Hidroxil B12,B6,B1 (1 tablet at breakfast, lunch and dinner, in alternate months); Visan (1 tablet at lunch, in the resting months of Acfol and Hidroxil); Cebrolux 800 (1 envelope at lunch during 3 months, and one resting month); Nurane (1 tablet at day, in …					At the hospital: Adiro 100 mg, Exforge hct, Livazo, Omeprazol, Zaldiar. From Sept 2018 to date: Memantina (x1); Yellox (Right eye, x2)
35	RAO07	RAO (temporal superior)	Left	Male	66	71	66	None	None	From December 2014 to May 2015: Active complex Q10 gold (1 tablet at breakfast, all the months); Acfol (1 tablet at breakfast, in alternate months); Hidroxil B12,B6,B1 (1 tablet at breakfast, lunch and dinner, in alternate months); Visan (1 tablet at lunch, in the resting months of Acfol and Hidroxil); Cebrolux 800 (1 envelope at lunch during 3 months, and one resting month).			From May 2015 to date: Active complex Q10 gold (1 tablet at breakfast, all the months); Visan (1 tablet at lunch, in alternate months); Cebrolux 800 (1 envelope at lunch during 3 months, and one resting month).		Adiro 100 (x1), Balzak (x1), Movial (x2), Trialmin (x2), Edemox (x3). During one month (Dec 2014): Boi K aspartico (x1), Pred forte (x5), Voltaren colirio (x5). In May 2015 Alphagan (x2) and Optava included.
36	OC01	Optic Neuritis	Both	Male	32	41	33	None		From 2011 to August 2015: Active complex Q10 gold (1 tablet at breakfast, all the months); Acfol (1 tablet at breakfast, in alternate months); Hidroxil B12,B6,B1 (1 tablet at breakfast, lunch and dinner, in alternate months); Visan (1 tablet at lunch, in the resting months of Acfol and Hidroxil).	From August 2015 to June 2018: Active complex Q10 gold (1 tablet at breakfast, all the months); Acfol (1 tablet at breakfast, in alternate months); Hidroxil B12,B6,B1 (1 tablet at breakfast, lunch and dinner, in alternate months); Visan (1 tablet at lunch, in the resting months of Acfol and Hidroxil); Cebrolux 800 (1 envelope at lunch during 3 months, and one resting month); Nurane (1 tablet at d…		From June 2018 to date:Active complex Q10 gold (1 tablet at breakfast, all the months); Acfol (1 tablet at breakfast, in alternate months); Hidroxil B12,B6,B1 (1 tablet at breakfast, lunch and dinner, in alternate months); Nuttrof (1 tablet at lunch, in the resting months of Acfol and Hidroxil); Cebrolux 800 (1 envelope at lunch during 3 months, and one resting month); Nurane (1 tablet at day, in…		Dacortin (40 mg); Imurel, Alphagan (x2), Optava fusion (to demand).
37	OC02	Optic Neuritis causing optic nerve atrophy	Left	Male	33	55	46	None	Multiple sclerosis and optic neuritis	From December 2010 to May 2014: Active complex Q10 gold (1 tablet at breakfast, all the months); Acfol (1 tablet at breakfast, in alternate months); Hidroxil B12,B6,B1 (1 tablet at breakfast, lunch and dinner, in alternate months); Visan (1 tablet at lunch, in the resting months of Acfol and Hidroxil).	From November 2015 to June 2017: Active complex Q10 gold (1 tablet at breakfast, all the months); Acfol (1 tablet at breakfast, in alternate months); Hidroxil B12,B6,B1 (1 tablet at breakfast, lunch and dinner, in alternate months); Visan (1 tablet at lunch, in the resting months of Acfol and Hidroxil); Nurane (1 tablet at day, in alternate months).		From June 2017 to date: Active complex Q10 gold (1 tablet at breakfast, all the months); Hidroxil B12,B6,B1 (1 tablet at breakfast, lunch and dinner, in alternate months).		Idaptan (alternate months). From November 2015 Simbrinza (x2)
38	OC03	Bilateral Optic Neuritis	Both	Female	31	33	31	None	None	From November 2017 to October 2018: Active complex Q10 gold (1 tablet at breakfast, all the months); Acfol (1 tablet at breakfast, in alternate months); Hidroxil B12,B6,B1 (1 tablet at breakfast, lunch and dinner, in alternate months); Visan (1 tablet at lunch, in the resting months of Acfol and Hidroxil); Cebrolux 800 (1 envelope at lunch during 3 months, and one resting month); Nurane (1 tablet…			From October 2018 to date: Active complex Q10 gold (1 tablet at breakfast, all the months); Nurane (1 tablet at day, in alternate months); Nutrof omega caps (1 tablet at lunch in alternate months).		Simbrinza (x2).
39	OC04	Optic Nerve Atrophy (post-meningitis)	Both	Female	73	79	73	None	None	From June 2014 to August 2017: Active complex Q10 gold (1 tablet at breakfast, all the months); Nutrof (1 tablet at day, in alternate months); Acfol (1 tablet at breakfast, in alternate months with Hidroxil and Nutrof); Hidroxil B12,B6,B1 (1 tablet at breakfast, lunch and dinner, in alternate months); Cebrolux 800 (1 envelope at lunch during 3 months, and one resting month.)			From August 2017 to date: Active complex Q10 gold (1 tablet at breakfast, all the months); Nutrof (1 tablet at day, in alternate months); Acfol (1 tablet at breakfast, in alternate months with Hidroxil and Nutrof); Hidroxil B12,B6,B1 (1 tablet at breakfast, lunch and dinner, in alternate months).		Alandronic acid, Adiro, Digoxina, Ideos, Insuline, Lorazepam, Novorapid-flex pen, Paracetamol, Rapamune. From December 2013: Hyabak (x3) both eyes. In February 2015 Optava fusion has been included.
40	OC05	Optic Nerve Atrophy (intracranial hypertension)	Both	Male	8	17	15	None	West syndrome.	From May 2017: Active Complex Q10 gold 1(1 tablet at breakfast, all the months).					2010-2017: Fv visual in alternate months. 2017 to date: Concerta, FV visual (in alternate months).
41	OC06	Optic Nerve Atrophy (drug toxicity, etambutol?)	Both	Female	61	63	61	None	39/5000 Bronchiectasis, arrhythmias, tuberculosisis	From October 2017 to November 2017: Active complex Q10 gold (1 tablet at breakfast, all the months); Collagen plus magnesium.			From November 2017 to date: Active complex Q10 gold (1 tablet at breakfast, all the months); Nutrof (1 tablet at lunch, in alternate months); Nurane (1 tablet at lunch, in alternate months); Cebrolux 800 (1 envelope at lunch during 3 months, and 1 resting month); Collagen plus magnesium.		In August 2017 the Etambutol (toxic) was withdrawn. Anasma, claritomicina almus 500 mg, etambutol, ranitidina alter 300mg, Rifampicina, Spiriva, Sumial, Simbrina (x2); Bilaxten (15 days.). From November 2017: Optava fusion, Bilaxten (15 days). In October 2018 Hylo dual (x4) and Tobradex (x3) have been included.
42	OC07	Neuroretinitis	Right	Male	12	15	12	None		From February 2017 to March 2017: Active complex Q 10 (1 tablet at lunch, all the months).	From March 2017 to November 2017: Active complex Q10 gold (1 tablet at breakfast, all the months); Acfol (1 tablet at breakfast, in alternate months); Hidroxil B12,B6,B1 (1 tablet at breakfast, lunch and dinner, in alternate months); Visan (1 tablet at lunch, in the resting months of Acfol and Hidroxil); Cebrolux 800 (1 envelope at lunch during 3 months, and one resting month); Nurane (1 tablet a…		From November 2017 to date: Azopt (x2), Yellox (x2) Active complex Q10 gold (1 tablet at breakfast, all the months); Nurane (1 tablet at day, in alternate months); Visan (1 tablet at lunch, in the resting months of Nurane).		Aciclovir 200, Neur-vitamin(x1), Ranitida. From February 2017: Edemox (x3, only one month), Boi-K aspartico (x1, only one month), Pred forte (x5), Voltaren. From March 2017: Simbrinza (x2), Yellox (x2), Dacortin (x1). From November 2017 to date: Azopt (x2), Yellox (x2)
43	OC08	Tapetoretinal dystrophy (with superiro hemianopsia)	Both	Female	54	57	54	None	Syndrome Arnold Chiari, Hypotiroidism, migraines, irritable bowel, fibromyalgia, hyperparathyroidism.	Active complex Q10 gold (1 tablet at breakfast, all the months); Acfol (1 tablet at breakfast, in alternate months); Hidroxil B12,B6,B1 (1 tablet at breakfast, lunch and dinner, in alternate months); Visan (1 tablet at lunch, in the resting months of Acfol and Hidroxil); Cebrolux 800 (1 envelope at lunch during 3 months, and one resting month); Nurane (1 tablet at day, in alternate months).					Deltius, enantyum, euritox, exxiv, hierro, termalgin+codeina, trankimazin, triptizol, yodocefol, Alphagan (x2).
44	OC09	Retinitis pigmentosa	Both	Female	68	75	74	Cataracts (both eyes), External Pinguecula (both eyes).		From August 2014 to June 2018: Nutrof (1 tablet at lunch in alternate months),.		From June 2018 to date: Active Complex Q10 (1 tablet at breakfast, all the months); Nutrof (1 tablet at lunch, in alternate months).			Primivil plus, Simvastatina 10. From August 2014: Azopt (x2); Alphagan (x2), Npd1-dha 80 tg (3 tablets at lunch all the months); Hyabak (x3, all the months); Yellox (x2).
45	OC10	Unknown	Both	Female	83	85	83	Caracts, retinovascular sclerosis (both eyes).	Arteryal hypertension, psicotic high depression	Active complex Q10 gold (1 tablet at breakfast, all the months); Nurane (1 tablet at day, in alternate months); Nutrof (1 tablet at day, in alternate months).					Brintellix, Colemin 20mg, Omeprazol, Prstiq 100mg, Risperdal 3mg, Seguril.Optava fusion esteril.
46	OC11	Unknown (optic nerve injury)	Both	Female	65	73	70	None	Hypercholesterolemia, breast cancer	From September 2013 to September 2014: Acfol (1 tablet at breakfast, in alternate months); Hidroxil B12,B6,B1 (1 tablet at breakfast, lunch and dinner, in alternate months).	From September 2014 to September 2016: Nutrof (1 tablet at lunch, in alternate months); Acfol (1 tablet at breakfast, in alternate months of Hidroxil); Hidroxil B12,B6,B1 (1 tablet at breakfast, lunch and dinner, in alternate months).		From September 2016 to June 2018: Active complex Q10 gold (1 tablet at breakfast, all the months); Nutrof (at lunch, in alternate months); Acfol (1 tablet at breakfast, in alternate months of Hidroxil).	From June 2018 to date: Active complex Q10 gold (1 tablet at breakfast, all the months); Nutrof (at lunch, in alternate months).	Artificial tear. From June 2013: Hybpak protector (x5); Edemox (x3); Pred forte (x5); Voltaren (x5). In September 2013 the following drugs have been included: Colircusi atropina 1% (x2); Vigamox (x5). From January 2014: Vigamox (x3); Yellox (x2).
47	OC12	Cones Dystrophy	Both	Female	44	54	53	None	None	From March 2011 to April: Nutrof omega (1 tablet at lunch, in alternate months).	From April 2011 to May 2015: Nutrof (1 tablet at lunch, in alternate months); Retilut (2 tablet at day, in alternate months).	From May 2015 to June 2016: Nutrof (1 tablet at lunch, in alternate months); Retilut (2 tablet at day, in alternate months); Docovision (x1).	From June 2016 to April 2018: Retilut (2 tablet at day, in alternate months); Docovision (x1).	From April 2018 to date: Active complex Q10 gold (1 tablet at day, all the months), Retilutt (x2, in alternate months).	Lorazepam 1 (occasionally). From November 2011: Azopt (x2); Sicaffluid (ocassional). From December 2014: Azopt (x2); Sicaffluid (ocassional); Npd1-dha 80 tg. From May 2015: Azopt (x2); Sicaffluid (ocassional); Npd1-dha 80 tg. From April 2018: Alphagan (x2); Sicaffluid (ocassional); Npd1-dha 80 tg.
48	OC13	Retinal Vascular Occlusion	Left (in 2014 trombosis in the right eye)	Male	48	56	53	Glaucoma	Arteryal hypertension	From February 2012 to June 2013: Acfol (1 tablet at breakfast, in alternate months); Hidroxil B12,B6,B1 (1 tablet at breakfast, lunch and dinner, in alternate months).	From June 2013 to September 2014: Acfol (1 tablet at breakfast, in alternate months); Hidroxil B12,B6,B1 (1 tablet at breakfast, lunch and dinner, in alternate months); Cebrolux 800 (1 envelope in the resting months of Acfol and Hidroxil)	From September 2014 to October 2016: Acfol (1 tablet at breakfast, in alternate months); Hidroxil B12,B6,B1 (1 tablet at breakfast, lunch and dinner, in alternate months); Cebrolux 800 (1 envelope in the resting months of Acfol and Hidroxil); Nutrof (1 tablet at day in the resting months of Hidroxil).	From October 2016 to January 2018: Active complex Q10 gold 100mg (1 tablet at day, all the months); Nutrof (1 tablet at day in alternate months);	From January 2018 to date: Active complex Q10 gold 100mg (1 tablet at day, all the months); Nutrof (1 tablet in alternate months); Hidroxil B12,B6,B1 (1 tablet, in alternate months); Actfol (1 tablet in the resting months of Nutrof and at the same time than Acfol).	February-June 2012: Boi K, Edemox, Timoftol, Xalatan, Voltaren, Amlodipino, Enalapril, Paracetamol. June-October 2012: Boi K, Edemox, Arzaga, Xalatan, Voltaren, Amlodipino, Enalapril, Paracetamol. October 2012: Boi K, Edemox, Arzaga, Xalatan, Yellox, Amlodipino, Enalapril, Paracetamol. From May 2014: Azraga (x2); Yellox (x2); Boi K aspartico (x1); Xalatan. In August 2015 Yellox and Azarga has bee…
